# Supplementary material for: Metabolic Profiling and Comparative Proteomic Insight in Respect of Amidases during Iprodione Biodegradation
Source: Microorganisms. 2023 Sep 22;11(10):2367. doi: 10.3390/microorganisms11102367 (PMC10608976; doi:10.3390/microorganisms11102367)
Supplement: Supplementary file 1 [file microorganisms-11-02367-s001.zip]

Archive with 1 entries (1 files):
- microorganisms-2575489-supplementary.pdf
